# Supplementary material for: Molecular dissection of germline chromothripsis in a developmental context using patient-derived iPS cells
Source: Genome Med. 2017 Jan 26;9:9. doi: 10.1186/s13073-017-0399-z (PMC5270341; doi:10.1186/s13073-017-0399-z)
Supplement: Additional file 2: Table S1. — Primer sequences used for each viewpoint in the 4C-seq experiments. Primer sequences are shown without the sequences of the sequencing primer and the P5 and P7 Illumina adaptors. (XLSX 10 kb) [file 13073_2017_399_MOESM2_ESM.xlsx]

## Sheet: Blad1
ID	Sample	Read primer sequence*	Primer sequence	Coordinates (hg19)	1st RE	2nd RE
NPC14-TWIST1	Patient	CTTCAAAGAGGGTGTTAATGTAGATC	CATTGCCAGCTGTTAGGG	chr7:19158135-19158448	DpnII	NlaIII
NPC15-TWIST1	Patient	TGTCAAAGAGGGTGTTAATGTAGATC	CATTGCCAGCTGTTAGGG	chr7:19158135-19158448	DpnII	NlaIII
NPC23-TWIST1	Father	ACTCAAAGAGGGTGTTAATGTAGATC	CATTGCCAGCTGTTAGGG	chr7:19158135-19158448	DpnII	NlaIII
NPC32-TWIST1	Father	ATGCAAAGAGGGTGTTAATGTAGATC	CATTGCCAGCTGTTAGGG	chr7:19158135-19158448	DpnII	NlaIII
NPC14-ENH2_FOXP1	Patient	CTTATTTGTGAATTGGGGTGATC	TGATTCACTGATTCCTCACC	chr3:71133287-71133557	DpnII	NlaIII
NPC15-ENH2_FOXP1	Patient	TGTATTTGTGAATTGGGGTGATC	TGATTCACTGATTCCTCACC	chr3:71133287-71133557	DpnII	NlaIII
NPC23-ENH2_FOXP1	Father	ACTATTTGTGAATTGGGGTGATC	TGATTCACTGATTCCTCACC	chr3:71133287-71133557	DpnII	NlaIII
NPC32-ENH2_FOXP1	Father	ATGATTTGTGAATTGGGGTGATC	TGATTCACTGATTCCTCACC	chr3:71133287-71133557	DpnII	NlaIII
NPC14-ENH1_DPYD	Patient	CTTGTGTTTTCTGTCAGGGGATC	ATTTCTTCAACTTGCTGAGC	chr1:97586337-97586571	DpnII	NlaIII
NPC15-ENH1_DPYD	Patient	TGTGTGTTTTCTGTCAGGGGATC	ATTTCTTCAACTTGCTGAGC	chr1:97586337-97586571	DpnII	NlaIII
NPC23-ENH1_DPYD	Father	ACTGTGTTTTCTGTCAGGGGATC	ATTTCTTCAACTTGCTGAGC	chr1:97586337-97586571	DpnII	NlaIII
NPC32-ENH1_DPYD	Father	ATGGTGTTTTCTGTCAGGGGATC	ATTTCTTCAACTTGCTGAGC	chr1:97586337-97586571	DpnII	NlaIII
		* blue = sample barcode
		* red = primer sequence
