# Supplementary material for: Molecular dissection of germline chromothripsis in a developmental context using patient-derived iPS cells
Source: Genome Med. 2017 Jan 26;9:9. doi: 10.1186/s13073-017-0399-z (PMC5270341; doi:10.1186/s13073-017-0399-z)
Supplement: Additional file 3: Table S2. — Normalized RNA expression values for all 67 protein-coding genes located near the breakpoints. Expression levels of fragments of genes disrupted by the chromothripsis breakpoints are shown separately. Log2 fold expression changes between the patient and parents of more than 1 or less than −1 and p values of less than 0.05 are highlighted in red. Differential expression was calculated using DESeq nbinomTest. (XLSX 31 kb) [file 13073_2017_399_MOESM3_ESM.xlsx]

## Sheet: Sheet1
HGNC Symbol	Entrez ID	Type	Norm counts blood parents	Norm counts blood patient	Log2 fold change blood	P-val blood	Norm counts iPS parents	Norm counts iPS patient	Log2 fold change iPS	P-val iPS	Norm counts NPC parents	Norm counts NPC patient	Log2 fold change NPC	P-val NPC	RPKM blood parents	RPKM blood patient	RPKM iPS parents	RPKM iPS patient	RPKM NPC parents	RPKM NPC patient
BCAR3	8412	Normal	49.3877	108.586	1.13662	0.193008	259.472	315.33	0.281284	0.60421	549.708	437.441	-0.329576	0.677352	0.352161	0.728656	3.28163	3.76248	6.89584	5.67188
DNTTIP2	30836	Normal	2826	3175.21	0.168091	0.80259	2430.04	2365.3	-0.0389588	0.806134	1582.68	1922.99	0.280979	0.302876	25.2543	26.7653	38.6382	36.0692	24.7988	31.2891
GCLM	2730	Normal	349.925	385.668	0.140314	0.916935	355.13	303.53	-0.226507	0.585342	119.846	152.279	0.345543	0.378423	3.8501	3.97964	6.9063	5.68186	2.28698	3.0461
ABCA4	24	Normal	1.88845	0	-Inf	1	10.2563	7.96389	-0.364964	0.759347	17.9903	13.6449	-0.398865	0.422448	0.00692675	0	0.0701173	0.0521677	0.119748	0.0950485
ARHGAP29	9411	Normal	106.768	59.9096	-0.833624	0.803382	168.633	181.915	0.109379	1	701.057	480.885	-0.543838	0.43268	0.197915	0.108146	0.574516	0.592658	2.28726	1.66871
ABCD3	5825	Normal	825.363	898.644	0.12272	0.801273	785.226	726.746	-0.111657	0.701436	640.153	795.933	0.314228	0.277352	4.90586	5.07568	8.36167	7.46506	6.71977	8.70829
F3	2152	Normal	60.8624	138.541	1.18669	0.19168	97.39	83.256	-0.226221	0.566852	45.6371	40.8317	-0.160518	0.986969	0.718074	1.52165	2.02325	1.64095	0.939894	0.866477
dpyd_1c	dpyd_1c	Normal	4317.2	3036.67	-0.507606	0.42768	11.1496	6.87153	-0.69829	0.152044	20.6996	6.49741	-1.67167	0.000110606	41.1098	27.5919	0.191053	0.114616	0.352789	0.114342
AGR3	155465	Inverted	0	0	NA	NA	0.153887	0	-Inf	1	0.236694	0.299174	0.337962	0.875659	0	0	0.0122809	0	0.0193841	0.0247758
AGR2	10551	Inverted	0	0	NA	NA	0.135888	0.295378	1.12014	0.954337	0.468881	0.469054	0.00053358	1	0	0	0.00425442	0.00825362	0.0135177	0.0150166
TSPAN13	27075	Inverted	382.53	97.3531	-1.97427	0.0017981	740.877	607.561	-0.286206	0.419527	726.389	755.171	0.0560607	0.847441	6.889	1.62358	23.3019	18.4316	22.441	24.3543
BZW2	28969	Inverted	732.757	733.893	0.00223334	0.999117	1683.72	1442.05	-0.223528	0.588443	1768.28	1374.43	-0.363511	0.135702	6.40734	6.07176	26.2418	21.52	26.9333	21.8882
ANKMY2	57037	Inverted	555.756	441.833	-0.330951	0.527891	376.681	363.843	-0.050026	0.823503	930.234	1085.32	0.222449	0.292385	7.02478	5.25496	8.44929	7.76242	20.6073	24.949
LRRC72	100506049	Inverted	0	0	NA	NA	0.135888	0	-Inf	1	0.121384	0.313469	1.36874	0.770055	0	0	0.00878126	0	0.00683534	0.020146
SOSTDC1	25928	Inverted	0	0	NA	NA	15.5984	9.5745	-0.704128	0.598538	19.9236	22.8015	0.19465	0.607475	0	0	0.376415	0.22164	0.485155	0.567956
ISPD	729920	Inverted	152.377	127.308	-0.25932	0.78706	31.8836	30.6295	-0.0578918	0.86272	39.9854	50.3174	0.331585	0.279889	0.92307	0.731031	0.345379	0.317361	0.425886	0.561719
MEOX2	4223	Inverted	0	0	NA	NA	23.868	20.3751	-0.228269	0.840227	24.2037	15.9414	-0.602451	0.289298	0	0	0.600648	0.491104	0.593412	0.410389
agmo_7e	agmo_7e	Inverted	0	0	NA	NA	1.87454	3.47202	0.88924	0.743648	1.22046	7.76121	2.66886	0.0520774	0	0	0.0907237	0.158541	0.0529408	0.384871
AGMO	392636	Truncated	1.0894	11.233	3.36615	0.306544	2.91673	4.78725	0.714848	0.738939	2.38305	8.35551	1.80992	0.0843306	0.0152972	0.143965	0.0708228	0.11073	0.0547159	0.208222
PPM1H	57460	Inverted	192.18	183.473	-0.0668927	0.955903	1109.92	1387.93	0.322468	0.475043	233.802	336.06	0.523431	0.365748	1.02218	0.938674	10.704	12.7719	2.17841	3.33685
C12orf61	283416	Inverted	119.841	153.518	0.357289	0.675238	8.00993	6.89947	-0.215305	0.937648	3.05425	4.33988	0.506838	0.661786	2.33497	2.89169	0.284019	0.231664	0.107563	0.15749
MON2	23041	Inverted	1753.5	1786.05	0.0265391	0.920079	595.408	579.401	-0.0393168	0.764564	1166.88	1179.17	0.0151129	0.902438	4.55638	4.41504	2.77779	2.5992	5.3496	5.61977
USP15	9958	Inverted	10152.8	13494.6	0.410511	0.399339	689.479	716.503	0.0554664	0.966109	650.821	702.764	0.110779	0.866119	30.6013	38.7622	3.73511	3.7409	3.43325	3.90361
FAM19A2	338811	Inverted	132.115	307.037	1.21662	0.0699079	27.743	17.8783	-0.63391	0.214626	32.5752	34.9676	0.102243	0.894784	0.868941	1.93931	0.330705	0.203848	0.382377	0.428824
NDUFA4	4697	Normal	1547.45	1362.94	-0.183169	0.806415	3954.69	4037.6	0.0299322	0.952153	3982.05	4015.69	0.012138	0.956359	25.0233	21.0071	114.802	112.926	113.34	119.777
PHF14	9678	Normal	1850.81	1565.14	-0.241868	0.648908	1958.64	2153.75	0.137	0.749179	1758.91	2000.89	0.185958	0.640975	5.99441	4.79165	11.2941	11.903	9.92095	11.8386
ETV1	2115	Fused	9.44225	752.614	6.31664	1.0024e-18	1712.54	1149.88	-0.57466	0.198881	1285.94	720.39	-0.835978	0.0131254	0.0365341	2.8853	12.3566	7.92358	9.15126	5.33461
etv1_7c	etv1_7c	Normal	1.88845	741.381	8.61687	7.27419e-17	1013.27	583.346	-0.796594	0.12132	746.801	461.594	-0.6941	0.100521	0.0108676	4.22733	10.8791	6.0552	7.9219	5.08491
DPYD	1806	Fused	6446.2	4620.53	-0.480392	0.481238	22.0574	9.93108	-1.15124	0.0214333	31.4214	13.9854	-1.16783	0.00577121	37.3804	25.5827	0.230015	0.101717	0.327434	0.150197
dpyd_1d	dpyd_1d	Normal	697.829	715.171	0.0354136	0.878504	2.70998	1.01985	-1.40992	0.300389	3.39121	4.58189	0.434142	0.287787	62.6377	61.3115	0.43557	0.164513	0.55872	0.761444
SNX7	51375	Normal	11.9114	0	-Inf	0.212555	467.111	534.158	0.193501	0.787842	409.94	596.587	0.54132	0.0646054	0.207311	0	14.7282	16.3254	12.7087	19.3541
FOXP1	27086	Fused	11619.8	10843.6	-0.0997358	0.825982	713.813	587.786	-0.280255	0.563274	811.013	658.498	-0.300546	0.388343	23.8553	21.0155	2.60359	2.03783	2.92067	2.46251
foxp1_3a	foxp1_3a	Normal	7191.66	3369.91	-1.09361	0.106019	512.536	292.892	-0.807285	0.119756	586.149	368.688	-0.668867	0.0741967	24.6673	10.9087	3.12163	1.70947	3.53281	2.30401
CNTN3	5067	Inverted	0	0	NA	NA	8.38371	10.8452	0.37139	0.60669	19.2297	47.9827	1.31918	0.0235919	0	0	0.0998512	0.124198	0.227323	0.594354
PDZRN3	23024	Inverted	0	0	NA	NA	383.929	520.403	0.438791	0.332844	105.363	133.203	0.338265	0.450045	0	0	4.5649	5.83329	1.23103	1.61901
EBLN2	55096	Inverted	293.713	565.397	0.944857	0.132982	75.9098	60.8186	-0.319775	0.433137	112.036	124.841	0.156125	0.599127	5.92696	10.7909	2.73272	2.10685	3.94151	4.58218
PPP4R2	151987	Inverted	1036.64	1434.09	0.468217	0.401021	902.992	866.169	-0.0600649	0.756184	913.779	975.338	0.0940574	0.63187	23.7469	31.1144	36.9576	33.925	36.8896	40.8418
GXYLT2	727936	Inverted	0	0	NA	NA	73.2461	88.1989	0.268009	0.670468	16.4712	17.9193	0.121569	0.918773	0	0	2.83426	3.28958	0.623126	0.711573
SHQ1	55164	Inverted	495.112	490.51	-0.0134743	0.952345	523.647	519.341	-0.0119142	0.951015	282.405	289.888	0.0377326	0.917762	5.65864	5.28678	10.6337	10.1336	5.63473	6.03699
RYBP	23429	Inverted	2279.34	2299.03	0.0124105	0.942032	1771.67	1830.91	0.0474511	0.961001	1883.82	1794.73	-0.0699007	0.592161	17.0865	16.3914	23.8324	23.6158	24.6228	24.624
PROK2	60675	Inverted	852.238	2710.91	1.66945	0.00279825	15.2323	16.931	0.152537	0.80711	18.9091	27.2757	0.528535	0.166833	17.5957	53.3107	0.565048	0.593416	0.685774	1.03843
GPR27	2850	Inverted	34.6448	71.1426	1.03808	0.174002	112.188	170.515	0.603982	0.155902	105.061	98.5531	-0.0922496	0.738818	1.01236	2.00058	5.93337	8.40897	5.44314	5.33713
EIF4E3	317649	Inverted	4260.77	4369.66	0.0364049	0.852182	537.614	548.36	0.0285534	0.952109	328.068	487.54	0.571525	0.0407054	21.014	20.6013	4.78222	4.66437	2.85772	4.43688
foxp1_3b	foxp1_3b	Inverted	3968.75	7282.76	0.8758	0.114796	182.568	288.067	0.657969	0.0929423	206.065	276.592	0.42466	0.0989824	22.3426	38.734	1.82852	2.71736	2.02587	2.8363
hdac9_7g	hdac9_7g	Inverted	1585.64	924.854	-0.777764	0.315984	411.581	425.234	0.0470801	0.914852	838.182	674.019	-0.314473	0.727704	7.7007	4.23142	3.54337	3.52299	7.18413	5.98072
HDAC9	9734	Truncated	1702.21	984.764	-0.789557	0.30527	439.896	451.194	0.0365834	0.913778	884.309	716.763	-0.303054	0.749276	5.70795	3.11247	2.61562	2.58096	5.23484	4.3946
FERD3L	222894	Inverted	0	0	NA	NA	0	0.975279	Inf	0.580008	0.709699	8.40859	3.56658	0.263821	0	0	0	0.0883476	0.0663265	0.824314
TWIST1	7291	Inverted	1.88845	11.233	2.57247	0.236015	8.54245	9.52993	0.157815	0.969655	10.6266	32.4897	1.6123	0.00969461	0.0362885	0.213873	0.307213	0.326403	0.381367	1.20571
hdac9_7h	hdac9_7h	Normal	23.7508	11.233	-1.08023	0.883596	6.0175	9.61907	0.676733	0.508084	8.92694	17.4978	0.970937	0.131514	0.510596	0.238336	0.239587	0.369527	0.354535	0.725505
dpyd_1b	dpyd_1b	Inverted	1431.18	868.689	-0.72029	0.468091	8.19786	2.0397	-2.00689	0.0190902	7.33059	2.90605	-1.33487	0.0605154	25.408	14.751	0.262115	0.0651713	0.234238	0.0961322
PTBP2	58155	Inverted	1227.95	1100.84	-0.157647	0.809215	1251.25	1130.13	-0.14688	0.655668	1950.68	2199.94	0.173484	0.547006	5.45197	4.64221	9.94406	8.64683	15.2499	17.9265
RWDD3	25950	Inverted	137.125	164.751	0.264799	0.664301	153.358	114.37	-0.423194	0.394894	186.199	195.636	0.0713207	0.668759	1.43769	1.64441	2.8799	2.07765	3.45774	3.77111
TMEM56-RWDD3	100527978	Inverted	4.8663	0	-Inf	0.994342	1.52185	2.83669	0.898387	0.71437	1.2843	1.57315	0.292672	0.828131	0.0962267	0	0.0551762	0.097559	0.0459768	0.0588026
TMEM56	148534	Inverted	57.0135	14.9774	-1.92852	0.0555262	96.7582	98.4367	0.0248115	0.858049	126.718	136.024	0.102246	1	0.268572	0.0661216	0.807223	0.786843	1.03007	1.16094
ALG14	199857	Inverted	62.8972	44.9322	-0.485246	0.645671	90.991	73.3861	-0.310217	0.635815	66.5265	83.467	0.327277	0.279656	1.98971	1.34839	5.1375	3.94985	3.7246	4.85759
CNN3	1266	Inverted	95.7975	101.097	0.0776867	1	5354.82	4907.9	-0.12573	0.695882	10413.6	9119.36	-0.191464	0.618119	1.45869	1.44777	144.547	126.938	276.495	252.206
SLC44A3	126969	Inverted	0	11.233	Inf	0.0675733	46.4053	48.7533	0.0712111	0.901038	17.0127	20.9556	0.300724	0.687329	0	0.11446	0.891672	0.883327	0.321723	0.412986
ROBO2	6092	Truncated	0	0	NA	NA	106.523	118.026	0.147939	0.788767	249.838	325.42	0.38131	0.302116	0	0	0.648469	0.689356	1.51557	2.0439
SRGAP1	57522	Inverted	18.8845	41.1878	1.12502	0.0896448	436.866	533.427	0.2881	0.491097	431.307	528.199	0.292367	0.323559	0.0577263	0.124748	2.49354	2.87744	2.42652	3.09428
TMEM5	10329	Inverted	219.125	157.263	-0.478578	0.562551	200.955	156.681	-0.359048	0.475146	174.191	181.03	0.0555549	0.917162	3.16997	2.17548	5.2317	3.91687	4.49744	4.84001
DPY19L2	283417	Inverted	44.7397	59.9096	0.421231	0.653809	31.6692	27.8374	-0.186057	0.832012	72.8458	78.3444	0.104983	0.531639	0.348038	0.441528	0.43877	0.370924	1.00063	1.12185
AVPR1A	552	Inverted	31.0119	220.917	2.83261	0.0130818	18.3014	4.92097	-1.89494	0.0263392	3.81715	3.54799	-0.105494	0.830968	0.136308	0.894839	0.139765	0.0366543	0.0289043	0.0279168
TWISTNB	221830	Normal	1159.96	1115.82	-0.0559786	0.908755	1141.43	1179.28	0.047075	0.967522	795.766	992.774	0.319122	0.243335	9.99764	9.09398	17.5308	17.3921	12.0556	15.6384
TMEM196	256130	Normal	0	0	NA	NA	2.9717	1.86141	-0.67489	0.823086	7.44295	11.4298	0.618856	0.478314	0	0	0.0514441	0.0301559	0.127727	0.206212
MACC1	346389	Normal	72.8457	44.9322	-0.697095	0.47093	443.562	418.849	-0.0827047	0.834574	127.082	111.588	-0.187579	0.256343	0.271922	0.155629	2.9015	2.60214	0.807172	0.742157
ITGB8	3696	Normal	228.999	258.36	0.17404	0.863149	210.316	217.677	0.0496347	0.942263	208.156	341.249	0.713163	0.10639	0.780307	0.82939	1.27486	1.26508	1.24311	2.13669
ZNF717	100131827	Deleted	208.157	123.564	-0.752417	0.652326	174.518	204.013	0.225286	0.975311	154.487	271.616	0.814085	0.433332	1.32099	0.745566	2.00279	2.21255	1.69393	3.16463
THSD7A	221981	Deleted	15.7603	78.6313	2.31881	0.150565	128.326	53.4787	-1.26277	0.311438	79.6813	58.523	-0.445238	0.814707	0.0501708	0.232863	0.713618	0.290062	0.443882	0.33953
TMEM106B	54664	Deleted	2302.72	849.967	-1.43786	0.0158636	1019.77	569.051	-0.841616	0.0325936	1617.48	1136.27	-0.509442	0.0447828	11.8288	4.13893	9.36258	5.05376	14.6013	10.6693
VWDE	221806	Deleted	69.3616	11.233	-2.62639	0.215656	475.08	369.187	-0.363817	0.636263	213.529	340.748	0.674275	0.58043	0.368781	0.0569554	4.56917	3.36978	1.97066	3.34129
SCIN	85477	Deleted	11.693	22.4661	0.9421	0.668723	18.3498	7.32856	-1.32416	0.262501	1.75854	2.09709	0.254006	1	0.121687	0.216144	0.333379	0.127106	0.0313186	0.0390355
ARL4A	10124	Deleted	1952.79	1310.52	-0.575395	0.333878	457.562	237.367	-0.946848	0.0195044	322.574	177.569	-0.861247	0.00997035	10.5434	6.71239	4.42176	2.21009	3.08752	1.75708
etv1_7d	etv1_7d	Deleted	7.5538	0	-Inf	0.591996	676.138	551.267	-0.294566	0.608215	526.217	251.679	-1.06407	0.00106324	0.0977868	0	16.31	12.5314	12.4902	6.23312
DGKB	1607	Deleted	0	0	NA	NA	46.5071	24.839	-0.904843	0.346107	78.191	48.3514	-0.693444	0.422683	0	0	0.347635	0.179737	0.583467	0.372433
agmo_7d	agmo_7d	Deleted	1.0894	11.233	3.36615	0.437951	1.04219	1.31523	0.3357	0.962311	1.16259	0.594295	-0.968096	0.848686	0.030756	0.28945	0.0507117	0.0624147	0.0565098	0.029708
AHR	196	Deleted	5865.19	4092.57	-0.51917	0.759886	159.591	80.7033	-0.983677	0.236985	114.115	73.421	-0.636228	0.268123	31.0319	20.7806	1.529	0.739298	1.07434	0.71971
SNX13	23161	Deleted	3358.24	1512.72	-1.15056	0.0503169	622.314	342.012	-0.863595	0.0268319	891.251	527.741	-0.756003	0.00727515	7.61506	3.25157	2.52448	1.32905	3.54361	2.1868
PRPS1L1	221823	Deleted	63.2595	41.1878	-0.619064	0.457427	135.97	104.027	-0.386335	0.367132	101.341	71.6957	-0.499257	0.0888699	1.97018	1.20191	7.49775	5.43125	5.44981	4.03967
hdac9_7f	hdac9_7f	Deleted	24.4035	14.9774	-0.7043	0.8905	2.46512	0.930706	-1.40526	0.547263	2.10853	1.52517	-0.467264	0.843848	1.51309	0.879785	0.272445	0.0966944	0.230516	0.174986
