# Supplementary material for: Molecular dissection of germline chromothripsis in a developmental context using patient-derived iPS cells
Source: Genome Med. 2017 Jan 26;9:9. doi: 10.1186/s13073-017-0399-z (PMC5270341; doi:10.1186/s13073-017-0399-z)
Supplement: Additional file 4: Table S3. — Associations of genes located near the breakpoints with human and mouse disease phenotypes. Associations of the genes with human disease phenotypes were obtained from the MalaCards human disease database (http://www.malacards.org/; only phenotypes with a score of more than 1 are included). Mouse embryonic expression data were retrieved from the Gene Expression Database (GXD) from Mouse Genome Informatics (http://www.informatics.jax.org/expression.shtml) and the eMouseAtlas (http://www.emouseatlas.org/). Phenotypes of homozygous mouse knockouts were obtained from Mouse Genome Informatics (http://www.informatics.jax.org/). Data were not available for all genes. (XLSX 23 kb) [file 13073_2017_399_MOESM4_ESM.xlsx]

## Sheet: Blad1
Gene	Human						Mouse
	Association with phenotypes						Embryonic gene expression			Homozygous knockout phenotypes
	Intellectual disability	Facial dysmorphisms	Craniosynostosis	Limb abnormalities	Growth retardation	Other neurodevelopmental disorders	Embryonic brain	Limbs	Head mesenchyme / Cranium	Increased mortality	Neurological / Brain	Limb abnormalities	(embryonic) growth retardation	Craniofacial	craniosynostosis	Summary
BCAR3							Medium									Mice homozygous for a knock-out allele exhibit cataracts due to rupture of the lens capsule and liquefaction of lens cortical fibers.
DNTTIP2							NA	NA	NA							NA
GCLM																Mice homozygous for one null allele demonstrate increased sensitivity to acetaminophen-induced hepatotoxicity and mice homozygous for another null allele exhibit increased cellular sensitivity to hydrogen peroxide.
ABCA4						Nervous system disease	NA	NA	NA							Mice homozygous for targeted mutations that inactivate the gene display delayed rod dark adaptation and are a model for juvenile macular degeneration.
ARHGAP29							High									NA
ABCD3		Yes				Zellweger Syndrome	Low	Low	Low							Mice homozygous for a null mutation show enlarged livers, abnormal bile composition and peroxisome abnormalities.
F3							Medium			Yes	Yes		Yes			Homozygotes for targeted null mutations exhibit impaired blood vessel development, retarded growth, and, in most cases, midgestational lethality. On a mixed background, some mutants survive to birth and appear to be normal.
AGR3							NA	NA	NA							NA
AGR2							-									Mice homozygous for a knock-out allele exhibit colitis and increased susceptibility to induced colitis. Mice homozygous for another knock-out allele exhibit hyperplasia and defective lineage maturation in the stomach that leads to intestinal obstruction a
TSPAN13							Low									NA
BZW2							Medium									Other
ANKMY2		Yes		Yes		Meckel Syndrome, Acrofacial Dysostosis 1	Medium									NA
LRRC72							NA	NA	NA							NA
SOSTDC1							Medium	Medium	Medium	Yes	Yes			Yes		Mutations in this gene cause variable defects in many aspects of tooth development, including tooth number, size and cusp pattern. Observed phenotypes may include cranial and palatal defects, neonatal death, altered trigeminal ganglion morphology, and res
ISPD							NA	NA	NA	Yes	Yes					Mice homozygous for an ENU-induced allele exhibit neonatal lethality due to respiratory failure, abnormal axon guidance and fasciculation, abnormal dorsal funiculus, detachment of radial glial cell endfeet and neuronal heterotopias.
MEOX2							Low	Medium	Medium	Yes		Yes				Several mutations that inactivate the gene result in mild defects of rib and vertebrae development. Inactivation in conjunction with a null mutation in a related homeobox gene results in more severe defects stemming from impaired somite formation, pattern
AGMO							NA	NA	NA							NA
PPM1H							NA	NA	NA							NA
C12orf61							NA	NA	NA							NA
MON2							NA	NA	NA							NA
USP15						Speech and Communication Disorders	Medium									NA
FAM19A2							Low									NA
NDUFA4						Leigh, Dandy-Walker Syndrome	Medium	Low								NA
PHF14							Low	Medium		Yes						Mice homozygous for a knock-out allele exhibit complete neonatal lethality due to respiratory failure, pulmonary wall hypertrophy, abnormal sternum ossification, and increased proliferation of bone marrow-derived mesenchymal cells and mouse embryonic fibr
ETV1							Medium	Low		Yes			Yes			Homozygous inactivation of this gene leads to premature death, ataxia, impaired limb coordination, defects in muscle innervation, muscle spindle differentiation and sensory-motor connectivity, deficient golgi tendon organs, and absence of Pacinian corpusc
DPYD	Yes	Yes			Yes	DPD Deficiency	Medium	Low	Low							Abnormal sacral vertebrae & epididymis morphology
SNX7							NA	NA	NA							NA
FOXP1	Yes						Medium	Medium		Yes						Homozygous null mice display embryonic lethality with abnormal outflow tract septation, ventricular septal defects, abnormal cardiac valve morphology, decreased and irregular heart rate, thin ventricular compact zone, and edema.
CNTN3							Medium	Low								NA
PDZRN3							Medium			Yes			Yes			abnormal extraembryonic tissue morphology
EBLN2							NA	NA	NA							NA
PPP4R2							High			Yes						abnormal kidney morphology
GXYLT2								Medium	Medium							NA
SHQ1							Low									NA
RYBP							Low	Medium	Low	Yes	Yes		Yes			Homozygous null mice initiate implantation but fail to complete decidualization and display early embryonic lethality. A subset of heterozygotes show forebrain overgrowth, delayed neural tube closure, exencephaly, failed optic fissure closure, malformed l
PROK2							NA	NA	NA							Mice homozygous for a knock-out allele have a significantly reduced olfactory bulb displaying abnormal architecture and accumulation of neuronal progenitors in the rostral migratory stream.
GPR27							NA	NA	NA							NA
EIF4E3							Medium									decreased bone trabecula number
HDAC9							Low									Mice homozygous for disruptions in this gene display age dependent cardiac hypertrophy.
FERD3L							Medium			Yes						Mice homozygous for a knock-out allele exhibit impaired caudal neural tube floor plate neuron maturation and reduced mesencephalic dopaminergic neurons.
TWIST1		Yes	Yes	Yes		Saethre-Chotzen Syndrome	Low	Medium	Low	Yes		Yes	Yes	Yes	Yes	Homozygous embyros have neural tube defects and die around E11. Heterozygous mutants are viable and exhibit features of human Saethre-Chotzen syndrome, including hindlimb polydactyly, craniofacial defects, long bone abnormalities, an abnormal gait and a s
PTBP2							Low	Low		Yes	Yes		Yes			Mice homozygous for a null mutation display neonatal lethality with premature neurogenesis and abnormal neural stem cell polarity.
TMEM56-RWDD3							NA	NA	NA							NA
RWDD3							Low			Yes						preweaning lethality, complete penetrance
TMEM56							Low									NA
ALG14							NA	NA	NA							NA
CNN3								Medium								NA
SLC44A3							NA	NA	NA							NA
ROBO2							Medium	Medium		Yes	Yes					Homozygous mutants display postnatal lethality, abnormal ureteric bud development, multiple fused kidneys, multiple ureters, and abnormal commissural axon growth.
SRGAP1							NA	NA	NA							NA
TMEM5	Yes					Lissencephaly	NA	NA	NA							NA
DPY19L2							NA	NA	NA							Mice homozygous for a knock-out allele exhibit male sterility associated with globozoospermia.
AVPR1A							Medium				Yes					Mice homozygous for disruptions in this gene display a stimulus processing deficit similar to that seen in schizophrenia. Anxiety-like behaviors are reduced in males but not females. B cell development is also affected.
TWISTNB							NA	NA	NA							NA
TMEM196							NA	NA	NA							NA
MACC1							NA	NA	NA							NA
ITGB8							Medium	Medium		Yes	Yes		Yes			Mice homozygous for disruption of this gene either die before E11.5 as a result of circulatory abnormalities in the placenta or die within the first for days after birth and display intracerebral hemorrhaging.
ZNF717							Medium									NA
THSD7A							Medium	Medium								NA
TMEM106B							NA	NA	NA				Yes			decreased body length
VWDE							NA	NA	NA							NA
SCIN							NA	NA	NA							Mice homozygous for a conditional allele knocked-out in osteoclasts exhibit impaired osteoclast differentiation and reduced peridontal disease-mediated bone loss.
ARL4A							Medium									Homozygous mutation of this gene results in small testes, reduced sperm count, and abnormal spermiogenesis. Both male and female homozygotes are fertile.
DGKB							Medium				Yes					Mice homozygous for a transposon distruption have defects in long term potentiation, synapase morphology, and in spatial reference and working memory.
AHR							Low			Yes			Yes			Homozygotes for null or hypomorphic alleles do not respond to cyclic compounds (e.g., dioxin) and are resistant to their teratogenic effects. Depending on the allele, null mutants may also have liver defects, impaired female fertility, neonatal or postnat
SNX13							NA	NA	NA	Yes	Yes		Yes			Homozygous null mice are growth retarded and die at midgestation with defects in neural tube closure, vasculogenesis and placental development. Mutant visceral yolk sac endoderm cells exhibit altered endocytic compartments, abundant autophagic vacuoles an
PRPS1L1	Yes					Arts Syndrome	NA	NA	NA							NA
